# Supplementary material for: Serologic Testing of US Blood Donations to Identify Severe Acute Respiratory Syndrome Coronavirus 2 and Other Coronaviruses, December 2019 to July 2020
Source: Open Forum Infect Dis. 2024 Jun 28;11(7):ofae351. doi: 10.1093/ofid/ofae351 (PMC11257073; doi:10.1093/ofid/ofae351)
Supplement: ofae351_Supplementary_Data [file ofae351_supplementary_data.zip]

Archive with 4 entries (4 files):
- SUP FIG 1.tif
- Supp Fig 2.tif
- Supp Fig 3.tif
- Supplement COVID-19 Stramer et al OFID- jk CLEAN.docx
